# Supplementary material for: Post-harvest evaluation of the effect of foliar and edaphic applications of silicon in pre-harvest of rose cv. ‘Brighton’
Source: Plant Signal Behav. 2025 Feb 17;20(1):2465234. doi: 10.1080/15592324.2025.2465234 (PMC11845016; doi:10.1080/15592324.2025.2465234)
Supplement: Supplemental Material [file KPSB_A_2465234_SM4220.xlsx]

## Sheet: biomass
time	biomass	treatment	id
1	105.3	CT	1
1	95.32	CT	2
1	75.65	CT	3
1	102.61	CT	4
1	102.37	SF1	5
1	93.2	SF1	6
1	102.1	SF1	7
1	113.69	SF1	8
1	103.86	SF2	9
1	111.32	SF2	10
1	101.1	SF2	11
1	93.82	SF2	12
1	112.2	SF3	13
1	97.38	SF3	14
1	102.25	SF3	15
1	88.45	SF3	16
1	93.23	SS1	17
1	92.12	SS1	18
1	92.34	SS1	19
1	91.85	SS1	20
1	81.96	SS2	21
1	94.87	SS2	22
1	79.11	SS2	23
1	86.19	SS2	24
1	72.68	SS3	25
1	91.9	SS3	26
1	92.39	SS3	27
1	104.42	SS3	28
3	103.3	CT	1
3	92.28	CT	2
3	71.562	CT	3
3	100.518	CT	4
3	100.336	SF1	5
3	92.6	SF1	6
3	99.8	SF1	7
3	108.578	SF1	8
3	100.508	SF2	9
3	106.92	SF2	10
3	98.984	SF2	11
3	91.106	SF2	12
3	106.8	SF3	13
3	94.504	SF3	14
3	100.294	SF3	15
3	87.202	SF3	16
3	90.666	SS1	17
3	89.724	SS1	18
3	90.402	SS1	19
3	89.562	SS1	20
3	79.6	SS2	21
3	92.55	SS2	22
3	77.11	SS2	23
3	84.682	SS2	24
3	71.172	SS3	25
3	89.542	SS3	26
3	90.624	SS3	27
3	101.42	SS3	28
5	101.3	CT	1
5	89.24	CT	2
5	67.474	CT	3
5	98.426	CT	4
5	98.302	SF1	5
5	92	SF1	6
5	97.5	SF1	7
5	103.466	SF1	8
5	97.156	SF2	9
5	102.52	SF2	10
5	96.868	SF2	11
5	88.392	SF2	12
5	101.4	SF3	13
5	91.628	SF3	14
5	98.338	SF3	15
5	85.954	SF3	16
5	88.102	SS1	17
5	87.328	SS1	18
5	88.464	SS1	19
5	87.274	SS1	20
5	77.24	SS2	21
5	90.23	SS2	22
5	75.11	SS2	23
5	83.174	SS2	24
5	69.664	SS3	25
5	87.184	SS3	26
5	88.858	SS3	27
5	98.42	SS3	28
7	99.3	CT	1
7	86.2	CT	2
7	63.386	CT	3
7	96.334	CT	4
7	96.268	SF1	5
7	91.4	SF1	6
7	95.2	SF1	7
7	98.354	SF1	8
7	93.804	SF2	9
7	98.12	SF2	10
7	94.752	SF2	11
7	85.678	SF2	12
7	96	SF3	13
7	88.752	SF3	14
7	96.382	SF3	15
7	84.706	SF3	16
7	85.538	SS1	17
7	84.932	SS1	18
7	86.526	SS1	19
7	84.986	SS1	20
7	74.88	SS2	21
7	87.91	SS2	22
7	73.11	SS2	23
7	81.666	SS2	24
7	68.156	SS3	25
7	84.826	SS3	26
7	87.092	SS3	27
7	95.42	SS3	28
9	97.3	CT	1
9	83.16	CT	2
9	59.298	CT	3
9	94.242	CT	4
9	94.234	SF1	5
9	90.8	SF1	6
9	92.9	SF1	7
9	93.242	SF1	8
9	90.452	SF2	9
9	93.72	SF2	10
9	92.636	SF2	11
9	82.964	SF2	12
9	90.6	SF3	13
9	85.876	SF3	14
9	94.426	SF3	15
9	83.458	SF3	16
9	82.974	SS1	17
9	82.536	SS1	18
9	84.588	SS1	19
9	82.698	SS1	20
9	72.52	SS2	21
9	85.59	SS2	22
9	71.11	SS2	23
9	80.158	SS2	24
9	66.648	SS3	25
9	82.468	SS3	26
9	85.326	SS3	27
9	92.42	SS3	28
11	95.3	CT	1
11	80.12	CT	2
11	55.21	CT	3
11	92.15	CT	4
11	92.2	SF1	5
11	90.2	SF1	6
11	90.6	SF1	7
11	88.13	SF1	8
11	87.1	SF2	9
11	89.32	SF2	10
11	90.52	SF2	11
11	80.25	SF2	12
11	85.2	SF3	13
11	55.14	SF3	14
11	92.47	SF3	15
11	82.21	SF3	16
11	80.41	SS1	17
11	80.14	SS1	18
11	82.65	SS1	19
11	80.41	SS1	20
11	70.16	SS2	21
11	83.27	SS2	22
11	79.11	SS2	23
11	78.65	SS2	24
11	65.14	SS3	25
11	80.11	SS3	26
11	83.56	SS3	27
11	89.42	SS3	28

## Sheet: manovaRM
time	Treatment	rO2	rCO2	rET
1	CT	3732.86	3434.23	0.376552
1	CT	2433.77	2732.66	0.414524
1	CT	5168.51	4938.8	0.63386
1	CT	2900.47	2900.47	0.330815
1	SF1	3452.87	3452.87	0.306976
1	SF1	4046.75	3782.83	0.344744
1	SF1	3698.9	3426.35	0.30516
1	SF1	2918.34	2851.25	0.309584
1	SF2	5097.3	4450.63	0.411144
1	SF2	4353.97	3835.64	0.299623
1	SF2	5761.01	4971.83	0.319289
1	SF2	3967.92	3706.3	0.356277
1	SF3	3930.11	3588.36	0.311418
1	SF3	1493.98	1742.97	0.403581
1	SF3	1826.34	2059.49	0.386963
1	SF3	1177.45	1365.84	0.467447
1	SS1	3869.16	3693.29	0.470638
1	SS1	3081.93	2947.94	0.417624
1	SS1	5031.44	4452.6	0.451383
1	SS1	1031.27	1255.46	0.629601
1	SS2	5037.43	4673.91	0.48838
1	SS2	5628.61	5027.08	0.377389
1	SS2	3529.88	3312.66	0.556183
1	SS2	4577.69	4334.19	0.459189
1	SS3	5250	4827.58	0.45334
1	SS3	2285.11	2553.94	0.434992
1	SS3	5739.78	5161.35	0.365225
1	SS3	944.019	1170.58	0.326473
3	CT	3640.54	3487.25	0.387685
3	CT	2451.02	2272.77	0.455482
3	CT	5350.98	5104.96	0.638633
3	CT	3221.23	3062.15	0.370839
3	SF1	3946.7	3667.64	0.428224
3	SF1	4391.82	4125.65	0.41238
3	SF1	4537.48	4055.63	0.384482
3	SF1	2504.62	2361.5	0.33231
3	SF2	4017.13	3858.04	0.380335
3	SF2	3618.6	3472.4	0.37374
3	SF2	4303.68	4141.28	0.38114
3	SF2	4395.86	4214.59	0.500199
3	SF3	3367.96	3221.53	0.351897
3	SF3	1554.73	1381.98	0.46408
3	SF3	1914.63	1755.08	0.485805
3	SF3	1679.01	1487.12	0.496107
3	SS1	3922.1	3739.67	0.47772
3	SS1	4114.57	3929.64	0.457302
3	SS1	4074.39	3891.27	0.432237
3	SS1	1297.52	1112.16	0.410688
3	SS2	4634.17	4418.63	0.485869
3	SS2	3729.04	3551.47	0.395471
3	SS2	4990.79	4766.49	0.638102
3	SS2	3835.72	3636.46	0.496484
3	SS3	4891.6	4643.93	0.506962
3	SS3	2503.08	2317.67	0.488449
3	SS3	4426.44	4243.9	0.554446
3	SS3	4164.79	4007.63	0.413532
5	CT	4171.47	4250.18	0.428789
5	CT	3678.04	3398.7	0.498747
5	CT	6739.89	6409.5	0.776684
5	CT	3477.36	3313.72	0.433988
5	SF1	4425.76	4138.91	0.527779
5	SF1	4876.9	4787.41	0.519009
5	SF1	4847.44	4640.29	0.48906
5	SF1	3517.86	3288.43	0.453275
5	SF2	5036.89	4870.39	0.508199
5	SF2	4530.14	4336.55	0.466566
5	SF2	5140.47	4973.3	0.445961
5	SF2	4808.08	5326.6	0.595314
5	SF3	4205.2	4165.9	0.41004
5	SF3	2069.1	2024.12	0.527021
5	SF3	2129.88	1884.12	0.582303
5	SF3	1808.22	2003.7	0.533506
5	SS1	4165.84	4165.84	0.521914
5	SS1	4070	4261.53	0.51693
5	SS1	4991.36	4755.92	0.512478
5	SS1	1341.78	1485.54	0.441668
5	SS2	5316.06	5092.22	0.517616
5	SS2	4222.21	4268.1	0.4205
5	SS2	5967.93	5562.34	0.705191
5	SS2	4689.3	4332.5	0.550271
5	SS3	6292.58	5784.09	0.562254
5	SS3	3550.85	3358.91	0.561618
5	SS3	5290.39	5243.57	0.626576
5	SS3	4582.3	4705.04	0.535795
7	CT	4527.84	4527.84	3.39706
7	CT	4771.77	4479.62	4.17185
7	CT	7551.32	7123.88	6.31295
7	CT	3831.24	3578.63	2.74484
7	SF1	4340.41	4719.67	4.30986
7	SF1	5144.53	5054.28	2.12438
7	SF1	5217.84	5004	1.10416
7	SF1	3767.42	4135.97	1.34777
7	SF2	5364.44	5189.99	2.03238
7	SF2	4929.74	4847.58	1.94725
7	SF2	5422.71	5207.52	1.84039
7	SF2	5201.76	5692.49	2.32975
7	SF3	4610.32	4652.62	1.8325
7	SF3	2578.96	2344.51	2.17571
7	SF3	2987.22	2692.71	2.32088
7	SF3	3585.34	3037.58	2.21968
7	SS1	4868.46	4622.58	2.06848
7	SS1	5012.31	4615.29	2.10976
7	SS1	5233.19	5039.37	2.16293
7	SS1	2578.49	2479.32	1.94689
7	SS2	6223.32	5816.19	2.22033
7	SS2	4842.24	4604.88	1.86569
7	SS2	6529.95	6110.6	2.93623
7	SS2	5164.78	4695.26	2.20873
7	SS3	7310.97	6984.59	2.48214
7	SS3	4523.27	4523.27	1.84845
7	SS3	5621.84	5669.89	2.47637
7	SS3	4860.78	5031.33	2.23905
9	CT	1994.16	1661.8	1.51951
9	CT	3160.86	2753.01	1.89949
9	CT	3855.6	3315.82	2.4136
9	CT	2210.64	2037.25	1.46256
9	SF1	3207.95	3164.6	1.65383
9	SF1	3277.29	3368.32	1.75699
9	SF1	2959.63	2738.76	1.74191
9	SF1	2725.54	2373.86	0.598227
9	SF2	3248.01	3385.25	1.4212
9	SF2	3056.55	2707.23	1.37981
9	SF2	2305.64	2039.6	1.26404
9	SF2	3374.91	3170.37	1.61842
9	SF3	2875.9	2602	1.3185
9	SF3	2054.97	1712.48	1.5135
9	SF3	1642.9	1383.49	1.58994
9	SF3	1979.24	1725.49	1.50811
9	SS1	3425.52	2965.37	1.43369
9	SS1	2573.63	2161.85	1.45882
9	SS1	3591.75	3192.66	1.4845
9	SS1	1694.36	1540.33	1.34394
9	SS2	2783.4	2480.86	1.53995
9	SS2	3046.56	2800.87	1.28742
9	SS2	3657.13	3223.23	2.02537
9	SS2	3578.7	1602.4	1.50759
9	SS3	4158.29	3755.88	1.7002
9	SS3	2576.32	2215.64	1.68406
9	SS3	3551.99	3157.32	1.69501
9	SS3	3291.18	3024.33	1.55701
11	CT	1708.39	1751.1	0.615019
11	CT	2030.93	1977.48	1.80935
11	CT	2851.07	2851.07	1.24699
11	CT	1384.05	1473.34	0.773131
11	SF1	2007.67	1918.44	0.894528
11	SF1	2387.5	2387.5	0.971453
11	SF1	2236.81	2510.7	0.90062
11	SF1	2034.74	1940.1	1.01047
11	SF2	1969.81	1681.55	1.31561
11	SF2	2464.67	2325.16	0.815939
11	SF2	1508.16	1690.97	0.992492
11	SF2	2666.81	2773.48	0.716706
11	SF3	2421.91	2421.91	0.848493
11	SF3	2267.43	2519.37	1.24674
11	SF3	1244.43	1377.76	0.41018
11	SF3	879.443	982.907	0.759597
11	SS1	2553.71	2606.91	0.849464
11	SS1	1335.71	1496	1.05277
11	SS1	2466.35	2363.58	0.78936
11	SS1	904.44	1489.67	0.944785
11	SS2	2898.62	2772.59	2.19497
11	SS2	2290.31	2137.62	0.77404
11	SS2	1955.01	2226.54	1.76539
11	SS2	2625.85	2516.44	0.604036
11	SS3	2206.24	2344.13	1.10886
11	SS3	1763.98	1817.43	0.924974
11	SS3	2837.56	2634.88	1.18675
11	SS3	2971.88	2786.14	0.927166
